# Supplementary material for: Circulating chemerin levels in preeclampsia: a systematic review and meta-analysis
Source: Lipids Health Dis. 2023 Oct 20;22:179. doi: 10.1186/s12944-023-01941-w (PMC10588206; doi:10.1186/s12944-023-01941-w)
Supplement: Supplementary file 1 — Supplementary Material 1 [file 12944_2023_1941_MOESM1_ESM.xlsx]

## Sheet: Sheet1
Supplementary Table 1. Search strategy of English database
Data source	Search terms
Pubmed	(("Pre-Eclampsia"[Mesh] OR Preeclampsia OR PE OR "Hypertension, Pregnancy-Induced"[Mesh] OR hypertensive disorders of pregnancy OR gestational hypertension) AND chemerin)
Embase	#1 'preeclampsia'/exp #2 'preeclampsia' #3 'pre-eclampsia' #4 'maternal hypertension'/exp #5 'hypertensive disorders of pregnancy' #6 'pregnancy-induced hypertension' #7 'gestational hypertension' #8 #1 OR #2 OR #3 OR #4 OR #5 OR #6 OR #7 #9 'chemerin'/exp #10 'chemerin' #11 #9 OR #10 #12 #8 AND #11
Web of Science	#1 (((((TS=(Pre-Eclampsia)) OR ALL=(Preeclampsia)) OR ALL=(PE)) OR TS=(Hypertension, Pregnancy-Induced)) OR ALL=(hypertensive disorders of pregnancy)) OR ALL=(gestational hypertension) #2 (TS=(chemerin)) OR ALL=(chemerin) #3 #1 AND #2
Cochrane Library	#1 (gestational hypertension) #2 (hypertensive disorders of pregnancy) #3 (Pregnancy-Induced Hypertension) #4 MeSH descriptor: [Hypertension, Pregnancy-Induced] explode all trees #5 (pre-eclampsia) #6 MeSH descriptor: [Pre-Eclampsia] explode all trees #7 (Preeclampsia) #8 #1 OR #2 OR #3 OR #4 OR #5 OR #6 OR #7 #9 (chemerin) #10 #8 AND #9
