# Supplementary material for: Circulating chemerin levels in preeclampsia: a systematic review and meta-analysis
Source: Lipids Health Dis. 2023 Oct 20;22:179. doi: 10.1186/s12944-023-01941-w (PMC10588206; doi:10.1186/s12944-023-01941-w)
Supplement: Supplementary file 2 — Supplementary Material 2 [file 12944_2023_1941_MOESM2_ESM.xlsx]

## Sheet: Sheet1
Supplementary table 2. Risk of bias according to ROBINS-E tool
First author (year)	Bias due to confounding	Bias in selecting participants in the study	Bias in exposure classification	Bias due to departures from intended exposures	Bias due to missing data	Bias in outcome measurement	Bias in the selection of reported results	Overall
Stepan (2011)	Low	Moderate	Low	Moderate	Low	Low	Low	Moderate
Al-Refai (2012)	Low	Moderate	Low	Moderate	Low	Low	Low	Moderate
Duan (2012)	Moderate	Moderate	Low	Moderate	Low	Low	Low	Moderate
Xu (2014)	Moderate	Moderate	Low	Low	Low	Low	Low	Moderate
Turgut (2015)	Low	Moderate	Low	Moderate	Low	Low	Low	Moderate
Wang (2015)	Moderate	Moderate	Low	Moderate	Low	Low	Low	Moderate
Cetin (2017)	Moderate	Moderate	Low	Moderate	Low	Low	Low	Moderate
Murad (2020)	Moderate	Moderate	Low	Moderate	Low	Low	Low	Moderate
Tan (2022)	Moderate	Moderate	Low	Moderate	Low	Low	Low	Moderate
Bartho (2023)(1)	Moderate	Moderate	Low	Moderate	Moderate	Low	Low	Moderate
Bartho (2023)(2)	Moderate	Serious	Low	Moderate	Serious	Low	Low	Serious
Bartho (2023)(3)	Moderate	Moderate	Low	Moderate	Low	Low	Low	Moderate
Chen (2023)	Low	Moderate	Low	Moderate	Low	Low	Low	Moderate
