# Supplementary material for: Circulating chemerin levels in preeclampsia: a systematic review and meta-analysis
Source: Lipids Health Dis. 2023 Oct 20;22:179. doi: 10.1186/s12944-023-01941-w (PMC10588206; doi:10.1186/s12944-023-01941-w)
Supplement: Supplementary file 3 — Supplementary Material 3 [file 12944_2023_1941_MOESM3_ESM.xlsx]

## Sheet: Sheet1
Supplementary table 3. The overall credibility of evidence based on the GRADE tool.
Study design	Risk of bias	Inconsistency	Indirectness	Imprecision	Other considerations	Overall
Observational studies	Seriousa	Seriousb	Not serious	Not serious	Plausible confoundingc	Very low
aSerious since one study is at high risk of bias;
bSerious inconsistency due to significant heterogeneity (I2 > 50%);
cPlausible confounding includes: age, BMI, gestational week, parity, etc,.
